# Supplementary material for: Neonicotinoid Microsphere Immunosensing for Profiling Applications in Honeybees and Bee-Related Matrices
Source: Biosensors (Basel). 2022 Sep 26;12(10):792. doi: 10.3390/bios12100792 (PMC9599487; doi:10.3390/bios12100792)
Supplement: Supplementary file 1 [file biosensors-12-00792-s001.zip]

Archive with 1 entries (1 files):
- biosensors-1865416-Supplementary Materials.pdf
